# Supplementary material for: Conformational and Structural Changes in Chickpea Proteins Caused by Simulated Salivary Alterations in the Elderly
Source: Foods. 2023 Oct 5;12(19):3668. doi: 10.3390/foods12193668 (PMC10572786; doi:10.3390/foods12193668)
Supplement: Supplementary file 1 [file foods-12-03668-s001.zip]

Archive with 1 entries (1 files):
- foods-2625433-supplementary.pdf
